# Supplementary material for: Enhanced Aerosol Containment Performance of a Negative Pressure Hood with an Aerodynamic Cap Design: Multi-Method Validation Using CFD, PAO Particles, and Microbial Testing
Source: Bioengineering (Basel). 2025 Jun 9;12(6):624. doi: 10.3390/bioengineering12060624 (PMC12189663; doi:10.3390/bioengineering12060624)
Supplement: Supplementary file 1 [file bioengineering-12-00624-s001.zip]

Archive with 1 entries (1 files):
- bioengineering-3665103-supplementary.pdf
